# Supplementary material for: Physiological and Putative Organic Cation Transporter Expression Response to Alizarin Dye Exposure in Aedes aegypti Mosquitoes
Source: Insects. 2025 Nov 25;16(12):1196. doi: 10.3390/insects16121196 (PMC12734359; doi:10.3390/insects16121196)
Supplement: Supplementary file 1 [file insects-16-01196-s001.zip]

Archive with 1 entries (1 files):
- insects-3955488-supplementary.pdf
